# Supplementary material for: Investigating the effects of circadian rhythm on the human skin lipidome
Source: Analyst. 2025 Oct 14;150(22):4962–71. doi: 10.1039/d5an00665a (PMC12541903; doi:10.1039/d5an00665a)
Supplement: AN-150-D5AN00665A-s002 [file AN-150-D5AN00665A-s002.csv]

Participant	Sex (at birth)	Age	Height (m)	Weight (kg)	Ethnicity	Country of birth	Skin condition	Medical conditions	Medication	Smoking status	Alcohol consumption	Is your hair shoulder length or longer?	Outsife of this study, do you frequently condition the skin of your upper back using lotions, moisturisers, body oils, or apply perfumes?
1	Female	21	1.51	50	Mixed (Half Black, Half Indian)	Canada	Acne	Anxiety (GAD + others), OCD	Vitamin D	Never	Never	Yes	Yes (sometimes perfume)
2	Female	31	1.67	53	White	Denmark	None	Scoliosis	Multivitamin (1/day)	Never	Once/week	Yes	No
3	Female	25	1.6	47	Indian	England	None	None	Sertraline (50 mg), Vit D (10 mg), multivitamin, omega 3, gut bacteria	Never	1-3/month	Yes	No
4	Male	29	1.85	100	White	Russia	Eczema (on legs)	Depression, anxiety, chronic asthma, prostatitis	Sertraline (150 mg)	Ex-smoker	Never	No	No
5	Female	33	1.57	55	Latin American	Costa Rica	None	None	Birth control pills (1/day)	Never	1-3/month	Yes	No
6	Male	37	1.66	60	Indian	India	None	None	None	Never	1/week	No	Yes
7	Female	26	1.68	49	Indian	India	Sebopsoriasis (mild; on scalp)	Scoliosis	Ketoconazole	Never	1-3/month	Yes	No
8	Male	27	1.83	65	White	South Africa	Eczema	ADHD	Elvanse (80 mg)	Never	< 1/month	No	No
