# Supplementary material for: Investigating the effects of circadian rhythm on the human skin lipidome
Source: Analyst. 2025 Oct 14;150(22):4962–71. doi: 10.1039/d5an00665a (PMC12541903; doi:10.1039/d5an00665a)
Supplement: AN-150-D5AN00665A-s003 [file AN-150-D5AN00665A-s003.xlsx]

## Sheet: Sheet1
Participant	Day	Date(s)	Wake up time	Sleep time	When did you shower/bathe today?	Did you wash your hair today?	What body and hair care products did you apply during or after bathing today?	Food/Drink 1	Food/Drink 2	Food/Drink 3	Food/Drink 4	Food/Drink 5	Food/Drink 6	Food/Drink 7	Sampling Time (7:00-8:00)	Sampling Time (11:00-12:00)	Sampling Time (15:00-16:00)	Sampling Time (19:00-20:00)	Sampling Time (23:00-24:00)
1	Sunday	24 Nov 2024	N/A	1:05	20:10:00	No	Dove Anti-Stress Body Wash	9:30: Yogurt with lemon curd, slice of toast with butter	11:30: 1 glass of lemon iced tea	1:00: Beef roast, mashed potatoes, gravy, apple strudel, ice cream	2:00: 1 glass of lemon iced tea and peanut butter m&ms	7:00: Ham sandwich, salad and scone with butter & jam			N/A	N/A	16:09 - Washed after: Yes	20:02 - Washed after: Yes	24:00 - Washed after: Yes
1	Monday	25 Nov 2024	6:50	2:00	20:15:00	No	Dove Anti-Stress Body Wash, Cantu Wave Whip Curling Mousse, Native coconut and vanilla deodorant spray	8:20: Yogurt with lemon curd	10:21: Caramel milk chocolate, 1 triangle Toblerone, 2 mini Lindt chocolate	1:00: Half a bag of brownie bites	7:00: Chili and rice, 1 slice of sponge cake				8:02 - Washed after: Yes	12:00 - Washed after: Yes	16:03 - Washed after: Yes	20:05 - Washed after: Yes	24:05 - Washed after: Yes
1	Tuesday	26 Nov 2024	7:26	1:30	8:28	No	Dove Anti-Stress Body Wash, Mielle (hair oil)	2:00: American waffle with chocolate and caramel syrup, topped with strawberries	7:00: Pulled pork wrap with salad and tomatoes, potato wedges and garlic bread	7:30: One orange					8:12 - Washed after: Yes	12:00 - Washed after: Yes	16:00 - Washed after: Yes	20:00 - Washed after: Yes	24:07 - Washed after: Yes
1	Wednesday	27 Nov 2024	6:43	23:20:00	19:45:00	No	Dove Anti-Stress Body Wash, Mielle Hair Oil	10:00: 1 cup of chocolate cheerios	16:20: 2 squares of fruit and nut chocolate	19:00: Beef pasta and 2 pieces of bread, meringue cake	22:00: 1 cup of lemon iced tea	22:30: 1 ibuprofen and 2 melatonin gummies			7:33 - Washed after: Yes	12:22 - Washed after: Yes	16:27 - Washed after: Yes	19:40 - Washed after: Yes	24:10 - Washed after: Yes
1	Thursday	28 Nov 2024	8:05	22:06	12:45:00	Yes	Moroccan Oil Moisture Repair Shampoo + Conditioner, Garnier Ultimate blends soothing mask, Matrix Repair Treatment, Cantu Wave Whip Mousse	8:30: Bowl of yogurt with orange marmalade, 2 slices of toast & butter	15:00: Half a pack of cadbury fingers	16:30: Slice of cake from Perdiani and Kinder Bueno Egg	19:00: Chicken with stuffing, bacon-wrapped with boiled potatoes and one square tiramisu	20:00: 1 glass of lemon iced tea			8:10 - Washed after: Yes	12:30 - Washed after: Yes (before and after washing hair)	16:00 - Washed after: Yes	20:20 - Washed after: Yes	24:00 - Washed after: Yes
1	Friday	29 Nov 2024	6:43	N/A	N/A	No	Native Deodorant Coconut and Vanilla Spray	10:01: 1 cup of hot chocolate with caramel syrup	11:37: 1 chicken salad sandwich, 1 chocolate milk and 1 pack of crisps	13:30: Half of a candy cane					8:15 - Washed after: Yes	11:58 - Washed after: Yes	16:00 - Washed after: Yes
2	Sunday	24 Nov 2024	N/A	24:05	20:00	Yes	Monday Moisture Shampoo & Conditioner, Imperial Leather Moisturising Body Wash (Cotton Flower & Vanilla), Tresemme Heat Defence Style Spray	12:30: 1 bagel with guacamole, eggs, mozzarella, prosciutto, cup of coffee, handful of grapes, 1 cup water	15:30: 1 cup water	18:45: 1 plate spaghetti with bolognese sauce, indivia, spinach, sleepytimes	19:42: 1 cup herbal tea, 1 cup tiramisu ice cream				N/A	N/A	16:02 - Washed after: Yes	19:55 - Washed after: Yes	23:47 - Washed after: Yes
2	Monday	25 Nov 2024	8:15	24:10	N/A	No	N/A	10:15: 2 squares chocolate, 1 cup coffee, 1 sparkling water (strawberry)	12:17: 1 croissant	13:55: 1 BLT sandwich	18:40: 3 handfuls green grapes	20:00: 1 pork cutlet, potatoes, handful rocket, cheese & mustard sauce			8:15 - Washed after: Yes	12:01 - Washed after: Yes	16:02 - Washed after: Yes	19:55 - Washed after: Yes	23:56 - Washed after: Yes
2	Tuesday	26 Nov 2024	8:15	24:10	20:15	Yes	Monday Moisture Shampoo & Conditioner, Tresemme Heat Protect Spray, Tresemme Keratin Smooth Hair Oil	10:20: 1 cup coffee with oat milk, 1 cup water	13:00: 3 slices pizza	15:36: 1 piece chocolate	19:10: 3 slices pizza, ½ cup gin & tonic, 1 cherry soy yoghurt	20:30: 1 apple			8:15 - Washed after: Yes	11:54 - Washed after: Yes	16:10 - Washed after: Yes	19:58 - Washed after: Yes	24:02 - Washed after: Yes
2	Wednesday	27 Nov 2024	8:10	23:45	N/A	No	N/A	10:30: 1 cup coffee + oat milk, 1 out choc bar	12:07: 1 chicken caesar pasta salad	18:45: Steak with fries and peppercorn sauce, sticky toffee pudding					8:12 - Washed after: Yes	12:01 - Washed after: Yes	16:04 - Washed after: Yes	20:02 - Washed after: Yes	23:40 - Washed after: Yes
2	Thursday	28 Nov 2024	8:15	24:10	19:00	Yes	Monday Moisture Shampoo & Conditioner, Imperial Leather Cotton Flower & Vanilla, Tresemme Heat Protect	10:20: 1 coffee + oat milk	12:30: 1 chicken caesar pasta salad, ½ baked pretzel	16:20: 1 slice panettone cake, poppadums & chutnis, 1x mango lassi	19:00: 1x paneer curry, 1x chicken curry, ½ rice, ½ naan				8:15 - Washed after: Yes	12:02 - Washed after: Yes	15:59 - Washed after: Yes	20:09 - Washed after: Yes	24:04 - Washed after: Yes
2	Friday	29 Nov 2024	8:08	N/A	x	No	N/A	10:30: 1x coffee + oat milk	12:30: 1x BLT sandwich	13:45: 1x matcha oat latte					8:10 - Washed after: Yes	11:51 - Washed after: Yes	16:02 - Washed after: Yes
3	Sunday	02 Feb 2025	N/A	N/A	19:16:00	No	Elvive extraordinary oil miracle hair perfector, Sanex PH 5.5 balance deodorant, NIVEA coconut & jojoba shower oil, NIVEA body lotion (extra hydration)	15:15: Hot chocolate	16:36: Strawberry/mango tea	18:30: Sweet potato, feta, tomato, spinach, cucumber, lentil salad with 1x ASDA meat free burger & yoghurt	19:53: Blueberry pancake & yoghurt				N/A	N/A	15:06 - Washed after: Yes	19:01 - Washed after: Yes	22:55 - Washed after: Yes
3	Monday	03 Feb 2025	06:00:00	23:30:00	19:10	No	NIVEA 72H Body Moisturiser, Sanex deodorant, NIVEA Bodywash, Elvive Miracle Hair Oil	7:56: Golden syrup fuel high protein porridge w/ milk & banana	8:25: Yorkshire tea, 10:38 Yorkshire tea, 11:23 Galaxy chocolate bar	12:47: Lentils spinach dahl & rice	14:20: Yorkshire tea	16:41: Yorkshire tea	18:45: Focaccia, olive oil & balsamic vinegar	19:30: Meat free burger, feta, sweet potato, tomato, cucumber, red onion salad/spinach, orange & pineapple squash	7:10 - Washed after: Yes	11:00 - Washed after: Yes	14:58 - Washed after: Yes	19:01 - Washed after: Yes	23:00 - Washed after: Yes
3	Tuesday	04 Feb 2025	06:00:00	23:45:00	7:30	No	Avene apple cider vinegar conditioner, Nivea body wash & lotion, Sanex deodorant	8:30: Yorkshire tea	11:03: Yorkshire tea	12:45: Yorkshire tea	14:09: Rice, spinach and lentil dahl	16:00: Yorkshire tea	19:10: Sweet potato, lentil, spinach, red onion, cucumber, tomato, feta salad		7:05 - Washed after: Yes	11:03 - Washed after: Yes	15:12 - Washed after: Yes	19:07 - Washed after: Yes	23:19 - Washed after: Yes
3	Wednesday	05 Feb 2025	06:00:00	23:30:00	8:15	No	NIVEA bodywash + lotion, Sanex deodorant	10:30: Pain au chocolat, Yorkshire tea	15:17: KitKat + Yorkshire tea	18:50: Nakd protein bar	21:30: Squash & sweet potato, lentil, feta salad				7:01 - Washed after: Yes	11:17 - Washed after: Yes	15:12 - Washed after: Yes	18:55 - Washed after: Yes	22:45 - Washed after: Yes
3	Thursday	06 Feb 2025	06:00:00	23:45:00	19:30	No	NIVEA bodywash + lotion, Sanex deodorant	9:00: Pain au chocolat + Yorkshire tea	11:12: KitKat + Yorkshire tea	19:00: Carrot & coriander soup + focaccia	19:10: Tuna mayo focaccia sandwich & salad, hot chocolate				7:00 - Washed after: Yes	11:10 - Washed after: Yes	16:00 - Washed after: Yes	19:00 - Washed after: Yes	22:55 - Washed after: Yes
3	Friday	07 Feb 2025	6:00	N/A	x	No	Sanex deodorant, NIVEA body lotion	8:30: 2x Weetabix + milk	8:30: Innocent mango, apple & passionfruit smoothie	9:10: Earl grey tea	10:00: Ham & cheese sandwich	10:47: Kind protein dark chocolate nut, berry tea	12:30: Earl grey tea	14:37: Earl grey tea	8:10 - forgot to swab, so only washing time	11:00 - Washed after: Yes	15:10 - Washed after: Yes
4	Sunday	09 February 2025	N/A	01:30	20:20	Yes	Redken All Soft shampoo & conditioner. Imperial Leather Cotton Flower & Vanilla shower gel	11:00: 4 slices pizza, black tea	14:00: 2 slices pizza, coffee	17:00: 1x soba noodles, 2x chocolate biscuits, 1x lemsip	19:30: beef veg fried rice	20:00: black tea	22:00: 1x lemsip		N/A	N/A	16:00 - Washed after: Yes	20:01 - Washed after: Yes	23:41 - Washed after: Yes
4	Monday	10 February 2025	10:00	01:30	x	No	N/A	13:00: BLT sandwich, 4 slices prosciutto, handful Reese's pieces, watermelon, Monster	13:30: black tea, 1x banana	15:30: black tea	19:30: black tea (20:10 chicken korma w/veg)	22:30: black tea			08:16 - Washed after: Yes	12:11 - Washed after: Yes	16:45 - Washed after: Yes	20:25 - Washed after: Yes	23:48 - Washed after: Yes
4	Tuesday	11 February 2025	11:00	01:00	x	No	N/A	11:30: 2x bananas, 1x black tea	14:00: BLT sandwich, 5 slices watermelon, 1x black tea, strawberry-flavoured water	17:00: 1x banana, 1x black tea	19:45: chicken, halloumi, veg pita breads, 1x lemsip	20:30: strawberry milk, handful Reese's pieces, 1x lemsip	22:45: 1x black tea		08:10 - Washed after: Yes	12:08 - Washed after: Yes	16:10 - Washed after: Yes	20:02 - Washed after: Yes	24:06 - Washed after: Yes
4	Wednesday	12 February 2025	10:00	01:00	x	No	N/A	10:30: BLT sandwich, cup of black tea, cup of coffee	13:30: black tea, 4 slices watermelon	16:00: black tea x2	19:30: pita with chicken, cucumber, cheese, Rubicon, choc cookie	23:00: black tea x2, cucumber			08:20 - Washed after: Yes	12:03 - Washed after: Yes	16:00 - Washed after: Yes	20:00 - Washed after: Yes	00:00 - Washed after: Yes
4	Thursday	13 February 2025	09:30:00	03:30:00	x	Yes	N/A	10:30: BLT, black tea, energy drink Monster	13:30: 3 black tea, 3 choc cookie	18:00: 2x black tea, 4 watermelon slices	19:00: pasta bake, black tea				08:16 - Washed after: Yes	12:00 - Washed after: Yes	16:00 - Washed after: Yes	20:52 - Washed after: Yes	00:15 - Washed after: Yes
4	Friday	14 February 2025	10:00:00	N/A	x	No	N/A	10:30: black tea x2	14:30: BLT sandwich, energy drink, black tea	15:30: black tea					08:00 - Washed after: Yes	12:00 - Washed after: Yes	16:00 - Washed after: Yes
5	Sunday	09 February 2025	N/A	01:00	09:00	No	Dove for soft and smooth skin bodywash; Medication for decongestant with pain relief (Paracetamol) brand: Boots, 1 pill/6 hours	08:20: English breakfast (2 hashbrowns, ½ bacon, 2 eggs, croissant, baked beans, coffee, orange juice, water, cereal w/ yogurt, raspberries or cereal)	11:30: 2 oat cookies, glass of water	16:30: 1 chicken hamburger, 1 pint beer/cider, french fries, glass of water	22:00: 1 burrito (meat, rice, cheese), glass of water	23:30: cereal with granola/oat, bowl of milk			N/A	N/A	16:00 - Washed after: Yes	20:00 - Washed after: Yes	24:00 - Washed after: Yes
5	Monday	10 February 2025	07:45	01:30:00	08:50	No	Palmolive, Naturals Olive and Milk	09:15: Pancakes (oat, eggs, banana, protein), cup of coffee	12:30: 2 cookies (oat & choco chip), glass of water	14:50: Sweet potato puree, beef, carrots, glass of water	21:20: Nachos w/ beef, glass of coke	24:15: cereal, granola, oat with milk			08:15 - Washed after: Yes	12:00 - Washed after: Yes	16:10 - Washed after: Yes	20:15 - Washed after: Yes	24:00 - Washed after: Yes
5	Tuesday	11 February 2025	08:00	02:00	08:45:00	No	Palmolive Olive and Milk	09:20: Gallo pinto (rice/beans), fried egg, apple juice	12:00: 1 plum, glass of water	14:00: Rice, beans, egg, glass of water	20:30: Tortelloni (ham & cheese, tomato sauce), cider, glass of water	23:30: cereal, no milk			08:00 - Washed after: Yes	12:00 - Washed after: Yes	16:20 - Washed after: Yes	20:00 - Washed after: Yes	24:00 - Washed after: Yes
5	Wednesday	12 February 2025	07:30	23:45	20:15	Yes	Palmolive Olive and Milk, Shampoo Head & Shoulders Derma Scalp; Care x Pro Conditioner Head & Shoulders Derma Scalp, Care x AO	10:30: Gallo pinto (rice/beans), 2 eggs, avocado, cheese, apple juice	14:40: 1 chocolate cookie, 2 oat cookies, 1 vanilla muffin, glass of water	18:00: Toast w/ salad, cheese, chicken ham, toast w/ jelly & PB, green tea	20:50: Rice, salmon, salad (tomato, lettuce, mango, honey, peanuts), glass of water				07:50 - Washed after: Yes	12:00 - Washed after: Yes	16:20 - Washed after: Yes	20:00 - Washed after: Yes	23:40 - Washed after: Yes
5	Thursday	13 February 2025	07:50	01:30:00	08:45	No	Palmolive Olive & Milk Bodywash	09:30: Gallo pinto (rice/beans, 2 eggs), apple juice	13:00: 1 sandwich (bread w/ seeds, cheese, salad, tomato, mango)	17:20: Pizza (mushrooms, spinach, cheese, ham), glass of coke	20:40: Burger King (3 onion rings, 3 cheese bites, 2 nuggets)	22:00: Chop suey (chicken/mushrooms), glass of water			08:00 - Washed after: Yes	12:20 - Washed after: Yes	16:15 - Washed after: Yes	20:26 - Washed after: Yes	24:00 - Washed after: Yes
5	Friday	14 February 2025	07:40	N/A	08:30	No	Palmolive Olive & Milk Bodywash	09:00: Gallo pinto (rice/beans, eggs), cup of coffee	14:10: Fried chicken (2 pieces), glass of coke				08:00 - Washed after: Yes	10:36 - Washed after: Yes	15:50 - Washed after: Yes
6	Sunday	16 Feb 2025	N/A	01:10:00	06:53:00	Yes	During: body wash, shampoo, conditioner (Sanex), bath salt. After: -	07:10: coffee, banana bread	12:30: 1 cheese avocado toast, coffee, 1 flapjack	16:10: 1 cheese toastie, coffee	19:40: curry + rice + yogurt + pulses				N/A	N/A	15:00 - Washed after: Yes	19:01 - Washed after: Yes	23:03 - Washed after: Yes
6	Monday	17 Feb 2025	06:30:00	02:30:00	07:45:00	Yes	During: body wash, shampoo (Sanex)	07:15: coffee, oats + milk, 1 banana	12:15: 4 rice cakes + lentil soup + 1 apple	16:40: blueberry + caramel smoothie	17:55: coffee	19:30: pasta + 2 garlic breads + 1 bowl almond + broccoli soup			07:00 - Washed after: Yes	11:01 - Washed after: Yes	15:00 - Washed after: Yes	19:01 - Washed after: Yes	23:02 - Washed after: Yes
6	Tuesday	18 Feb 2025	06:00	02:10	07:20 + 23:15	Yes	During: body wash, shampoo (Sanex)	06:35: coffee, flapjack x2	09:30: coffee + 1 banana	11:40: small bowl mixed nuts	16:40: 1x udon noodles + tofu + salad	20:00: tea, 1x toast			07:00 - Washed after: Yes	11:04 - Washed after: Yes	15:01 - Washed after: Yes	19:02 - Washed after: Yes	23:00 - Washed after: Yes
6	Wednesday	19 Feb 2025	05:45	01:45	07:00 + 23:40	Yes	During: shampoo, body wash (Sanex)	06:10: coffee + mushroom & cheese toastie	08:30: coffee	13:10: 1 burrito	15:15: coffee	19:12: ice cream, 1 cheesecake, 1 noodle soup			07:00 - Washed after: Yes	11:01 - Washed after: Yes	15:00 - Washed after: Yes	19:00 - Washed after: Yes	23:02 - Washed after: Yes
6	Thursday	20 Feb 2025	06:05:00	02:10	07:10 + 23:15	Yes	During: shampoo, body wash (Sanex)	06:30: coffee, 1x cheese toast	08:00: coffee, 1x banana	11:30: 1x mushroom & cheese wrap, grapes, mango	13:40: mixed fruits smoothie, 1x flapjack	19:45: 12x sushi, 1x chicken soup (soy)			07:03 - Washed after: Yes	11:00 - Washed after: Yes	15:00 - Washed after: Yes	19:01 - Washed after: Yes	23:04 - Washed after: Yes
6	Friday	21 Feb 2025	05:30	N/A	06:50:00	Yes	During: shampoo, body wash (Sanex)	06:20: coffee, 1x cheese bagel, 1x banana	09:10: coffee	11:30: 1x sausage roll, 1x tomato soup	14:00: coffee				06:50 - Washed after: Yes	11:01 - Washed after: Yes	15:00 - Washed after: Yes
7	Sunday	09 Feb 2025	N/A	23:20:00	10:45:00	No	Head & Shoulders dandruff shampoo, Simple face wash	11:00: toast, eggs, pastry with chocolate, grapes, chocolate with beans, coffee, chocolate with milk	14:15: chicken wrap, vegetable groza, coffee, peach sparkling water	16:00: peach sparkling water, tea	18:30: lentil fritters, dosa, sambar, coconut chutney, rasgolla, cheese dessert				N/A	N/A	15:00 - Washed after: Yes	18:58 - Washed after: Yes	23:01 - Washed after: Yes
7	Monday	10 Feb 2025	06:25:00	23:30:00		No	-	8:15am: coffee, rice pudding with coconut milk, pineapple, apple	11:15am: crisps	12:30pm: chicken fried rice, peach water	5:00pm: crisps, biscuit	6:30pm: 1/2 pint cider, chips			07:04 - Washed after: Yes	11:03 - Washed after: Yes	14:58 - Washed after: Yes	19:04 - Washed after: Yes	23:00 - Washed after: Yes
7	Tuesday	11 Feb 2025	7:00	23:30	07:25:00	Yes	Sanex therapy oil body wash, Aussie moisture shampoo, L'oreal extraordinary oil conditioner & same brand oil	8:30am: dosa, sambar, coconut chutney, coffee	11:30am: croissants	13:30pm: fried chicken, rice, yogurt, cucumber	19:20pm: shir omayam, egg, red gollas				07:02 - Washed after: Yes	11:04 - Washed after: Yes	16:02 - Washed after: Yes	19:01 - Washed after: Yes	23:02 - Washed after: Yes
7	Wednesday	12 Feb 2025	6:20	12:20:00	7:15	No	Sanex therapy oil body wash, L'oreal Extraordinary oil serum	8:15: avocado toast, coffee	10:15: croissant, orange juice (blank tomato salsa)	12:20: 1 bag of crisps, 1 chocolate biscuit	14:30: chicken fried rice, lettuce, avocado salad, tea	19:20: thin pizza, fries, ice cream jelly			07:02 - Washed after: Yes	11:01 - Washed after: Yes	15:02 - Washed after: Yes	19:02 - Washed after: Yes	23:03 - Washed after: Yes
7	Thursday	13 Feb 2025	06:15:00	23:45	7:15	No	Sanex therapy oil body wash	8:15: mushroom omelette, toast, coffee	10:45: coffee	13:15: tomato pasta with veggies	18:30: egg, rice noodles, chicken				07:02 - Washed after: Yes	10:58 - Washed after: Yes	16:04 - Washed after: Yes	19:02 - Washed after: Yes	23:03 - Washed after: Yes
7	Friday	14 Feb 2025	6:25	N/A		No	-	8:30: 2 avocado toast, coffee	12:30: 2 custard creme biscuits	17:40: tomato pasta with vegetables					07:02 - Washed after: Yes	11:03 - Washed after: Yes	16:03 - Washed after: Yes
8	Sunday	16 Feb 2025	N/A	23:30	19:04:00	Yes	Shampoo -> Head & Shoulders anti dandruff	10:40: scrambled eggs, coffee, pain au chocolat, grapes	14:07: chicken & pasta, Lipton ice tea & chicken strips	18:32: spaghetti bolognese					N/A	N/A	15:01 - Washed after: Yes	19:01 - Washed after: Yes	23:00 - Washed after: Yes
8	Monday	17 Feb 2025	04:32	23:24	N/A	No	-	8:15: toasted cheese sandwich with ham + coffee	12:05: poppy seed muffin & Lipton ice tea	18:36: chicken & pasta, dried mango, chocolate bar					07:02 - Washed after: Yes	11:01 - Washed after: Yes	15:09 - Washed after: Yes	19:01 - Washed after: Yes	23:00 - Washed after: Yes
8	Tuesday	18 Feb 2025	04:30:00	00:04	23:05:00	No	Sanex expert skin health moisturising body wash	06:23: toasted sandwich, coffee	11:30: sweet potato with cheese & beans	18:23: leftover spaghetti bolognese & bananas					07:22 - Washed after: Yes	11:02 - Washed after: Yes	13:07 - Washed after: Yes	19:01 - Washed after: Yes	23:04 - Washed after: Yes
8	Wednesday	19 Feb 2025	06:45	23:34	7:34	No	Moisturising expert skin health, Sanex	08:00: toasted sandwich	13:07: sweet potato w/ cheese & beans & coffee	21:34: spaghetti bolognese, chicken, marshmallow & hot chocolate					07:12 - Washed after: Yes	11:03 - Washed after: Yes	14:55 - Washed after: Yes	19:01 - Washed after: Yes	23:03 - Washed after: Yes
8	Thursday	20 Feb 2025	08:30:00	01:30:00	23:07:00	Yes	Head & Shoulders anti dandruff shampoo	09:45: choc chip muffin & coffee	12:30: beef pho & bubble tea	20:00: French toast & fruit					07:03 - Washed after: Yes	11:12 - Washed after: Yes	15:04 - Washed after: Yes	19:07 - Washed after: Yes	23:00 - Washed after: Yes
8	Friday	21 Feb 2025	06:45:00	N/A	NA	No	NA	08:30: toast & marmite + coffee	12:15: chicken ham sandwich						07:21 - Washed after: Yes	11:04 - Washed after: Yes	15:01 - Washed after: Yes
